# Supplementary material for: Extensive photophysiological variation in wild barley is linked to environmental origin
Source: New Phytol. 2025 Nov 11;249(1):569–87. doi: 10.1111/nph.70659 (PMC12676107; doi:10.1111/nph.70659)
Supplement: Supplementary file 2 — Table S1 List of accessions comprising both common garden experiments. Table S2 List of agronomic inputs for both common garden experiments. Table S3 Variance associated with each term for all models. Table S4 Heritabilities derived from year‐specific models. Table S5 Results from two‐way ANOVAs performed using glasshouse experiment data. Please note: Wiley is not responsible for the content or functionality of any Supporting Information supplied by the authors. Any queries (other than missing material) should be directed to the New Phytologist Central Office. [file NPH-249-569-s001.xlsx]

## Sheet: Sheet1
New Phytologist Supporting Information
Article Title: Extensive photophysiological variation in wild barley is linked to environmental origin
Authors: Matthieu Breil-Aubert, Katie Shaw, Jessic Royles, Cristina RG Sales, Julia Walter, Georgia Taylor, Richard L. Vath, Eyal Bdolach, Lalit D Tiwari, Jyotirmaya Mathan, Tracy Lawson, Eyal Fridman, Johannes Kromdijk, John N Ferguson
Article acceptance date: 23 September 20025

## Sheet: Supporting Table S1
Supporting Table S1. List of accessions comprising both common garden experiments
Accession	Subpopulation assignment	Included in 2021 common garden experiment?	Included in 2022 common garden experiment?	Included in Chang et al. (2022)	A-ci curve in 2021	A-ci curve in 2022
B1K-01-08	Desert_Jordan	No	No	Yes	No	No
B1K-01-12	Desert_Jordan	No	No	Yes	No	No
B1K-01-16	Desert_Jordan	No	No	Yes	No	No
B1K-01-20	Admix	Yes	Yes	Yes	No	Yes
B1K-02-01	Desert_Negev	Yes	Yes	No	No	No
B1K-02-02	Desert_Negev	Yes	Yes	Yes	Yes	Yes
B1K-02-04	Desert_Negev	Yes	Yes	No	No	No
B1K-02-05	Desert_Negev	Yes	No	Yes	No	No
B1K-02-06	Desert_Negev	Yes	Yes	No	No	No
B1K-02-10	Desert_Negev	Yes	No	No	No	No
B1K-02-12	Desert_Negev	Yes	Yes	No	No	No
B1K-02-13	Desert_Negev	Yes	Yes	Yes	No	No
B1K-02-14	Desert_Negev	Yes	Yes	No	No	No
B1K-02-16	Desert_Negev	Yes	Yes	No	No	No
B1K-02-18	Desert_Negev	Yes	No	Yes	No	No
B1K-03-03	Costal_Sharon	Yes	Yes	No	No	No
B1K-03-04	Costal_Sharon	Yes	No	Yes	No	No
B1K-03-09	Costal_Sharon	Yes	Yes	Yes	No	No
B1K-03-10	Costal_Sharon	Yes	Yes	No	No	No
B1K-03-11	Costal_Sharon	Yes	Yes	No	No	No
B1K-03-14	Costal_Sharon	Yes	Yes	No	No	Yes
B1K-03-16	Costal_Sharon	Yes	Yes	Yes	No	No
B1K-03-17	Costal_Sharon	Yes	Yes	Yes	Yes	Yes
B1K-04-03	Admix	Yes	Yes	No	Yes	Yes
B1K-04-04	Admix	Yes	Yes	Yes	No	No
B1K-04-08	Admix	Yes	Yes	No	No	No
B1K-04-12	Admix	Yes	Yes	Yes	No	No
B1K-04-13	Admix	No	No	Yes	No	No
B1K-04-18	Admix	No	No	No	No	No
B1K-04-19	Admix	Yes	Yes	No	No	No
B1K-04-20	Admix	Yes	Yes	No	No	No
B1K-05-03	Desert_Jordan	Yes	Yes	No	Yes	Yes
B1K-05-07	Desert_Jordan	Yes	Yes	Yes	No	No
B1K-05-08	Desert_Jordan	Yes	Yes	No	Yes	Yes
B1K-05-10	Desert_Jordan	Yes	Yes	Yes	No	No
B1K-05-12	Desert_Jordan	Yes	Yes	No	Yes	Yes
B1K-05-13	Desert_Jordan	Yes	Yes	No	No	No
B1K-05-15	Desert_Jordan	No	No	No	No	No
B1K-05-16	Desert_Jordan	Yes	Yes	No	No	No
B1K-05-17	Desert_Jordan	Yes	Yes	No	No	No
B1K-05-19	Desert_Jordan	No	No	No	No	No
B1K-06-01	Admix	Yes	Yes	No	No	No
B1K-06-03	Admix	No	No	No	No	No
B1K-06-06	Admix	Yes	Yes	No	No	No
B1K-06-07	Admix	Yes	Yes	No	No	No
B1K-06-10	Admix	Yes	Yes	No	No	No
B1K-06-11	Admix	No	No	No	No	No
B1K-06-12	Admix	No	No	Yes	No	No
B1K-06-14	Admix	Yes	No	Yes	No	No
B1K-06-15	Admix	Yes	Yes	No	No	No
B1K-06-19	Mediterranean_Jordan	Yes	Yes	No	Yes	Yes
B1K-06-20	Admix	Yes	Yes	No	No	No
B1K-07-02	Mediterranean_Jordan	Yes	No	Yes	No	No
B1K-07-03	Mediterranean_Jordan	No	No	No	No	No
B1K-07-05	Mediterranean_Jordan	Yes	No	Yes	No	No
B1K-07-11	Mediterranean_Jordan	No	No	No	No	No
B1K-07-16	Mediterranean_Jordan	No	No	No	No	No
B1K-07-17	Mediterranean_Jordan	No	No	No	No	No
B1K-08-01	Mediterranean_Jordan	Yes	Yes	Yes	No	Yes
B1K-08-02	Mediterranean_Jordan	Yes	Yes	No	No	Yes
B1K-08-03	Mediterranean_Jordan	Yes	Yes	No	Yes	Yes
B1K-08-05	Mediterranean_Jordan	Yes	Yes	No	No	No
B1K-08-06	Mediterranean_Jordan	Yes	Yes	No	Yes	Yes
B1K-08-08	Mediterranean_Jordan	Yes	Yes	No	No	No
B1K-08-09	Mediterranean_Jordan	Yes	Yes	No	Yes	Yes
B1K-08-10	Mediterranean_Jordan	Yes	Yes	Yes	No	Yes
B1K-08-15	Mediterranean_Jordan	Yes	Yes	No	No	No
B1K-08-16	Mediterranean_Jordan	Yes	Yes	No	No	No
B1K-08-17	Mediterranean_Jordan	Yes	Yes	No	No	No
B1K-08-18	Mediterranean_Jordan	Yes	Yes	Yes	No	No
B1K-09-01	Steppe_Jerusalem	Yes	Yes	No	No	No
B1K-09-03	Steppe_Jerusalem	Yes	Yes	No	No	Yes
B1K-09-04	Steppe_Jerusalem	Yes	Yes	No	No	No
B1K-09-07	Admix	Yes	Yes	Yes	No	No
B1K-09-09	Admix	Yes	Yes	No	No	No
B1K-09-10	Admix	Yes	Yes	Yes	No	Yes
B1K-09-11	Admix	Yes	Yes	No	No	No
B1K-09-16	Admix	Yes	Yes	Yes	No	No
B1K-09-18	Admix	Yes	Yes	Yes	No	Yes
B1K-10-01	Steppe_Jerusalem	Yes	Yes	Yes	Yes	Yes
B1K-10-03	Steppe_Jerusalem	Yes	Yes	No	No	No
B1K-10-05	Steppe_Jerusalem	No	No	Yes	No	No
B1K-10-10	Steppe_Jerusalem	Yes	No	Yes	No	No
B1K-10-12	Steppe_Jerusalem	Yes	Yes	No	No	No
B1K-10-13	Steppe_Jerusalem	Yes	Yes	Yes	No	No
B1K-10-18	Admix	Yes	Yes	Yes	No	No
B1K-11-04	Desert_Negev	Yes	Yes	No	No	No
B1K-11-05	Steppe_Jerusalem	Yes	Yes	No	No	No
B1K-11-09	Desert_Negev	Yes	Yes	No	No	No
B1K-11-10	Desert_Negev	Yes	No	No	Yes	No
B1K-11-11	Desert_Negev	No	No	Yes	No	No
B1K-11-15	Admix	Yes	Yes	No	No	No
B1K-11-16	Desert_Negev	Yes	Yes	No	No	No
B1K-11-18	Desert_Negev	Yes	Yes	No	No	No
B1K-11-19	Desert_Negev	No	No	Yes	No	No
B1K-11-20	Desert_Negev	Yes	Yes	No	No	No
B1K-12-03	Desert_Jordan	Yes	No	Yes	No	No
B1K-12-05	Desert_Jordan	Yes	Yes	Yes	No	No
B1K-12-06	Desert_Jordan	Yes	Yes	Yes	No	No
B1K-12-10	Desert_Jordan	Yes	Yes	Yes	Yes	Yes
B1K-12-13	Desert_Jordan	No	No	No	No	No
B1K-12-17	Desert_Jordan	No	No	Yes	No	No
B1K-13-03	Mediterranean_North	Yes	Yes	No	Yes	Yes
B1K-13-06	Mediterranean_North	Yes	No	No	No	No
B1K-13-10	Mediterranean_North	Yes	Yes	Yes	No	No
B1K-13-14	Mediterranean_North	Yes	Yes	Yes	No	No
B1K-13-15	Mediterranean_North	Yes	Yes	No	No	No
B1K-13-20	Mediterranean_North	Yes	No	Yes	Yes	No
B1K-14-01	Mediterranean_North	Yes	Yes	No	No	No
B1K-14-04	Mediterranean_North	Yes	Yes	No	Yes	Yes
B1K-14-06	Mediterranean_North	Yes	No	No	No	No
B1K-14-09	Mediterranean_North	No	No	No	No	No
B1K-14-12	Mediterranean_North	Yes	No	Yes	No	No
B1K-14-13	Mediterranean_North	Yes	No	Yes	No	No
B1K-14-17	Mediterranean_North	Yes	Yes	Yes	No	Yes
B1K-15-04	Mediterranean_North	Yes	Yes	Yes	No	No
B1K-15-05	Mediterranean_North	Yes	Yes	No	Yes	Yes
B1K-15-06	Mediterranean_North	Yes	Yes	No	No	Yes
B1K-15-07	Mediterranean_North	Yes	Yes	Yes	No	No
B1K-15-12	Mediterranean_North	Yes	No	Yes	No	No
B1K-15-15	Mediterranean_North	No	No	Yes	No	No
B1K-15-17	Mediterranean_North	Yes	Yes	No	No	No
B1K-15-19	Mediterranean_North	Yes	Yes	Yes	No	No
B1K-15-20	Mediterranean_North	Yes	Yes	No	No	No
B1K-16-01	Admix	Yes	No	Yes	No	No
B1K-16-06	Admix	Yes	Yes	Yes	No	No
B1K-16-10	Admix	Yes	Yes	Yes	No	No
B1K-16-15	Admix	Yes	Yes	Yes	No	No
B1K-16-19	Admix	No	No	No	No	No
B1K-16-20	Admix	Yes	No	No	No	No
B1K-17-01	Steppe_Jerusalem	Yes	Yes	No	No	Yes
B1K-17-03	Steppe_Jerusalem	Yes	Yes	No	No	No
B1K-17-07	Steppe_Jerusalem	Yes	No	Yes	No	No
B1K-17-10	Steppe_Jerusalem	Yes	No	Yes	No	No
B1K-17-13	Steppe_Jerusalem	Yes	Yes	Yes	No	No
B1K-17-17	Steppe_Jerusalem	Yes	Yes	Yes	Yes	Yes
B1K-17-18	Steppe_Jerusalem	Yes	Yes	No	No	No
B1K-18-02	Steppe_Jerusalem	Yes	Yes	No	No	No
B1K-18-03	Steppe_Jerusalem	Yes	Yes	Yes	No	No
B1K-18-05	Steppe_Jerusalem	Yes	Yes	No	No	No
B1K-18-09	Admix	Yes	Yes	Yes	No	No
B1K-18-11	Admix	No	No	No	No	No
B1K-18-16	Steppe_Jerusalem	Yes	No	Yes	Yes	No
B1K-18-17	Steppe_Jerusalem	Yes	No	Yes	No	No
B1K-18-18	Steppe_Jerusalem	Yes	Yes	No	No	No
B1K-19-01	Mediterranean_North	Yes	Yes	Yes	Yes	Yes
B1K-19-05	Mediterranean_Sharon	Yes	Yes	No	No	No
B1K-19-08	Admix	Yes	Yes	Yes	No	No
B1K-19-12	Admix	Yes	Yes	No	Yes	Yes
B1K-19-15	Mediterranean_North	Yes	Yes	Yes	No	No
B1K-19-20	Steppe_Jerusalem	Yes	Yes	Yes	Yes	Yes
B1K-20-01	Admix	Yes	Yes	No	No	No
B1K-20-02	Admix	Yes	No	Yes	Yes	No
B1K-20-07	Admix	Yes	Yes	Yes	No	Yes
B1K-20-08	Admix	Yes	Yes	No	No	No
B1K-20-10	Admix	Yes	Yes	Yes	No	No
B1K-20-11	Admix	Yes	No	No	No	No
B1K-20-13	Admix	Yes	Yes	Yes	Yes	Yes
B1K-20-17	Mediterranean_North	Yes	No	Yes	No	No
B1K-20-20	Mediterranean_North	Yes	Yes	No	No	No
B1K-21-02	Mediterranean_Sharon	Yes	No	No	No	No
B1K-21-03	Mediterranean_Sharon	Yes	Yes	No	Yes	No
B1K-21-08	Mediterranean_Sharon	Yes	No	Yes	No	No
B1K-21-09	Mediterranean_Sharon	No	No	No	No	No
B1K-21-10	Mediterranean_Sharon	Yes	Yes	No	No	Yes
B1K-21-11	Mediterranean_Sharon	Yes	Yes	Yes	Yes	Yes
B1K-21-15	Admix	Yes	Yes	No	No	No
B1K-21-20	Mediterranean_Sharon	Yes	No	Yes	No	No
B1K-22-02	Mediterranean_Jordan	Yes	Yes	No	No	No
B1K-22-03	Mediterranean_Jordan	Yes	No	Yes	No	No
B1K-22-06	Mediterranean_Jordan	Yes	Yes	Yes	No	No
B1K-22-08	Admix	Yes	Yes	No	No	No
B1K-22-09	Admix	Yes	Yes	No	No	No
B1K-22-10	Admix	Yes	Yes	Yes	No	No
B1K-22-12	Mediterranean_Jordan	Yes	Yes	No	No	No
B1K-22-13	Admix	Yes	No	No	No	No
B1K-22-14	Mediterranean_Sharon	Yes	Yes	No	No	No
B1K-22-16	Mediterranean_Jordan	Yes	Yes	No	No	No
B1K-22-18	Admix	Yes	Yes	No	No	No
B1K-23-01	Mediterranean_Sharon	Yes	Yes	No	No	No
B1K-23-02	Mediterranean_Sharon	Yes	Yes	No	No	No
B1K-23-06	Mediterranean_Sharon	Yes	No	Yes	No	No
B1K-23-07	Mediterranean_Sharon	Yes	Yes	No	No	No
B1K-23-11	Mediterranean_Sharon	Yes	Yes	No	No	No
B1K-23-12	Admix	Yes	Yes	No	Yes	Yes
B1K-23-14	Admix	Yes	No	Yes	No	No
B1K-23-19	Admix	Yes	Yes	No	No	No
B1K-24-01	Mediterranean_Sharon	Yes	NA	No	Yes	No
B1K-24-02	Mediterranean_Sharon	Yes	Yes	Yes	No	No
B1K-24-03	Mediterranean_Sharon	Yes	Yes	Yes	No	Yes
B1K-24-05	Mediterranean_Gailee	Yes	Yes	No	No	No
B1K-24-07	Mediterranean_Sharon	Yes	Yes	No	No	Yes
B1K-24-09	Mediterranean_Sharon	Yes	Yes	No	No	No
B1K-24-10	Mediterranean_Sharon	Yes	Yes	Yes	No	No
B1K-24-13	Mediterranean_Sharon	Yes	Yes	Yes	No	No
B1K-24-16	Mediterranean_Sharon	Yes	Yes	No	No	No
B1K-24-18	Mediterranean_Sharon	Yes	Yes	Yes	Yes	Yes
B1K-25-01	Mediterranean_Sharon	Yes	Yes	Yes	No	No
B1K-25-05	Mediterranean_Sharon	Yes	No	Yes	No	No
B1K-25-08	Mediterranean_Sharon	Yes	Yes	No	No	Yes
B1K-25-09	Mediterranean_Sharon	Yes	Yes	No	No	Yes
B1K-25-13	Mediterranean_Sharon	Yes	Yes	No	Yes	Yes
B1K-25-15	Mediterranean_Sharon	Yes	Yes	Yes	No	No
B1K-25-20	Mediterranean_Sharon	Yes	Yes	Yes	Yes	Yes
B1K-26-03	Mediterranean_North	Yes	Yes	No	Yes	Yes
B1K-26-05	Mediterranean_North	Yes	Yes	No	No	No
B1K-26-08	Mediterranean_North	Yes	Yes	Yes	No	No
B1K-26-09	Mediterranean_North	Yes	Yes	No	No	No
B1K-26-11	Mediterranean_North	Yes	No	No	No	No
B1K-26-13	Mediterranean_North	Yes	Yes	No	No	Yes
B1K-26-16	Mediterranean_North	Yes	Yes	Yes	No	Yes
B1K-26-17	Mediterranean_North	Yes	No	Yes	No	No
B1K-27-02	Mediterranean_Gailee	Yes	No	Yes	Yes	No
B1K-27-08	Mediterranean_North	Yes	Yes	No	No	No
B1K-27-11	Mediterranean_Gailee	Yes	Yes	Yes	Yes	Yes
B1K-27-15	Mediterranean_Gailee	Yes	Yes	Yes	No	Yes
B1K-27-19	Mediterranean_Gailee	Yes	Yes	Yes	No	Yes
B1K-28-01	Mediterranean_Gailee	Yes	Yes	Yes	No	No
B1K-28-07	Mediterranean_Gailee	Yes	Yes	Yes	No	No
B1K-28-10	Mediterranean_North	Yes	Yes	No	No	Yes
B1K-28-13	Mediterranean_Gailee	Yes	Yes	No	Yes	No
B1K-28-15	Mediterranean_Gailee	Yes	Yes	Yes	No	No
B1K-28-17	Mediterranean_Gailee	Yes	Yes	Yes	No	No
B1K-29-02	Mediterranean_Gailee	Yes	Yes	Yes	No	No
B1K-29-05	Mediterranean_Gailee	Yes	No	Yes	No	No
B1K-29-13	Mediterranean_Gailee	Yes	Yes	Yes	No	No
B1K-29-20	Mediterranean_Gailee	Yes	Yes	Yes	No	No
B1K-30-03	Mediterranean_North	Yes	Yes	Yes	No	No
B1K-30-07	Mediterranean_Sharon	Yes	Yes	Yes	No	No
B1K-30-11	Mediterranean_North	Yes	Yes	No	No	No
B1K-30-13	Steppe_Jerusalem	Yes	Yes	Yes	No	Yes
B1K-30-20	Mediterranean_North	Yes	Yes	Yes	No	Yes
B1K-31-01	Desert_Negev	Yes	Yes	Yes	No	Yes
B1K-31-05	Desert_Negev	Yes	Yes	Yes	No	Yes
B1K-31-11	Mediterranean_Gailee	Yes	Yes	No	No	No
B1K-31-15	Mediterranean_Gailee	Yes	Yes	No	No	No
B1K-31-19	Desert_Negev	Yes	Yes	Yes	Yes	Yes
B1K-32-02	Mediterranean_Jordan	Yes	Yes	Yes	No	No
B1K-32-08	Desert_Negev	Yes	Yes	No	No	No
B1K-32-09	Mediterranean_Jordan	Yes	Yes	Yes	No	No
B1K-32-13	Mediterranean_North	Yes	Yes	Yes	No	No
B1K-32-18	Mediterranean_Jordan	Yes	Yes	Yes	No	No
B1K-32-20	Mediterranean_Jordan	Yes	Yes	No	No	No
B1K-33-03	Desert_Negev	Yes	Yes	No	No	No
B1K-33-06	Admix	Yes	No	Yes	No	No
B1K-33-09	Desert_Negev	Yes	Yes	No	No	No
B1K-33-12	Mediterranean_Gailee	Yes	Yes	Yes	No	No
B1K-33-13	Desert_Negev	No	No	Yes	No	No
B1K-33-19	Desert_Negev	Yes	Yes	Yes	No	No
B1K-34-02	Desert_Negev	Yes	Yes	No	No	No
B1K-34-05	Mediterranean_Jordan	Yes	Yes	No	No	No
B1K-34-06	Desert_Negev	Yes	Yes	Yes	No	Yes
B1K-34-10	Desert_Negev	Yes	Yes	Yes	No	No
B1K-34-14	Desert_Negev	Yes	No	No	No	No
B1K-34-19	Desert_Negev	Yes	Yes	No	No	No
B1K-34-20	Desert_Negev	Yes	Yes	Yes	Yes	Yes
B1K-35-03	Steppe_Jerusalem	Yes	Yes	Yes	No	No
B1K-35-04	Steppe_Jerusalem	Yes	Yes	Yes	No	No
B1K-35-07	Steppe_Jerusalem	Yes	Yes	No	No	No
B1K-35-08	Steppe_Jerusalem	Yes	Yes	Yes	No	No
B1K-35-11	Steppe_Jerusalem	Yes	Yes	Yes	No	Yes
B1K-35-13	Admix	Yes	Yes	No	No	No
B1K-35-19	Steppe_Jerusalem	Yes	Yes	Yes	No	Yes
B1K-35-20	Steppe_Jerusalem	Yes	Yes	No	No	No
B1K-36-02	Mediterranean_Gailee	Yes	Yes	Yes	No	Yes
B1K-36-04	Mediterranean_Gailee	Yes	Yes	No	Yes	No
B1K-36-06	Mediterranean_Gailee	Yes	Yes	Yes	No	Yes
B1K-36-11	Mediterranean_Gailee	Yes	Yes	Yes	No	No
B1K-36-15	Mediterranean_Gailee	Yes	Yes	Yes	No	Yes
B1K-36-16	Mediterranean_Gailee	Yes	Yes	No	No	No
B1K-36-19	Mediterranean_Gailee	Yes	Yes	No	No	No
B1K-37-02	Mediterranean_Gailee	Yes	Yes	No	No	No
B1K-37-06	Mediterranean_Gailee	Yes	Yes	No	No	No
B1K-37-11	Mediterranean_Gailee	Yes	Yes	No	No	Yes
B1K-37-15	Mediterranean_Gailee	Yes	Yes	Yes	No	No
B1K-37-19	Mediterranean_Gailee	Yes	Yes	Yes	No	No
B1K-37-20	Mediterranean_Gailee	Yes	Yes	No	No	Yes
B1K-38-01	Mediterranean_North	Yes	Yes	Yes	No	No
B1K-38-08	Mediterranean_North	Yes	Yes	Yes	No	No
B1K-38-12	Mediterranean_North	Yes	Yes	No	No	No
B1K-38-14	Mediterranean_North	Yes	Yes	Yes	No	No
B1K-38-20	Mediterranean_North	Yes	Yes	Yes	No	No
B1K-39-02	Mediterranean_North	Yes	Yes	Yes	No	No
B1K-39-07	Steppe_Jerusalem	Yes	Yes	No	No	No
B1K-39-12	Mediterranean_North	Yes	Yes	No	No	No
B1K-39-16	Mediterranean_North	Yes	Yes	No	No	No
B1K-40-02	Admix	Yes	No	Yes	No	No
B1K-40-08	Mediterranean_North	No	No	Yes	No	No
B1K-40-11	Mediterranean_North	Yes	Yes	Yes	No	No
B1K-40-16	Mediterranean_North	No	No	Yes	No	No
B1K-40-17	Mediterranean_North	Yes	Yes	Yes	No	No
B1K-41-03	Mediterranean_North	Yes	Yes	Yes	No	No
B1K-41-08	Admix	Yes	Yes	Yes	No	No
B1K-41-11	Mediterranean_Gailee	Yes	Yes	Yes	No	No
B1K-41-13	Mediterranean_Gailee	Yes	Yes	Yes	No	No
B1K-41-18	Mediterranean_North	Yes	Yes	Yes	No	No
B1K-42-01	Mediterranean_North	Yes	Yes	Yes	No	Yes
B1K-42-05	Mediterranean_North	No	No	No	No	No
B1K-42-07	Mediterranean_North	Yes	Yes	No	Yes	Yes
B1K-42-10	Steppe_Jerusalem	Yes	Yes	No	No	No
B1K-42-16	Mediterranean_North	Yes	Yes	No	No	No
B1K-42-17	Admix	Yes	No	No	No	No
B1K-42-19	Admix	Yes	No	No	No	No
B1K-43-01	Mediterranean_North	No	No	No	No	No
B1K-43-04	Mediterranean_Gailee	Yes	Yes	No	No	No
B1K-43-05	Mediterranean_Gailee	Yes	Yes	No	No	No
B1K-43-11	Mediterranean_Gailee	Yes	Yes	Yes	No	Yes
B1K-43-14	Mediterranean_Gailee	Yes	Yes	Yes	No	Yes
B1K-43-15	Mediterranean_North	Yes	Yes	Yes	No	Yes
B1K-43-19	Mediterranean_Gailee	No	No	Yes	No	No
B1K-43-20	Mediterranean_Gailee	Yes	Yes	No	No	No
B1K-44-02	Admix	Yes	Yes	No	Yes	Yes
B1K-44-06	Steppe_Jerusalem	Yes	No	No	No	No
B1K-44-09	Admix	Yes	Yes	Yes	No	Yes
B1K-44-14	Admix	Yes	Yes	No	No	No
B1K-44-20	Steppe_Jerusalem	Yes	Yes	Yes	No	No
B1K-45-02	Admix	Yes	No	Yes	No	No
B1K-45-05	Admix	Yes	Yes	No	No	Yes
B1K-45-09	Mediterranean_North	Yes	No	Yes	No	No
B1K-45-10	Mediterranean_North	Yes	No	No	No	No
B1K-45-14	Mediterranean_North	No	No	Yes	No	No
B1K-45-18	Admix	Yes	Yes	No	No	No
B1K-46-03	Mediterranean_Gailee	Yes	Yes	Yes	No	No
B1K-46-07	Mediterranean_Gailee	Yes	No	Yes	Yes	No
B1K-46-15	Mediterranean_Gailee	Yes	Yes	Yes	Yes	Yes
B1K-46-20	Admix	Yes	Yes	No	No	No
B1K-47-04	Steppe_Jerusalem	Yes	Yes	No	No	Yes
B1K-47-08	Steppe_Jerusalem	Yes	Yes	Yes	No	No
B1K-47-12	Steppe_Jerusalem	Yes	Yes	Yes	No	Yes
B1K-47-20	Steppe_Jerusalem	Yes	Yes	Yes	No	No
B1K-48-03	Steppe_Jerusalem	Yes	Yes	Yes	No	No
B1K-48-06	Steppe_Jerusalem	Yes	Yes	Yes	No	Yes
B1K-48-11	Steppe_Jerusalem	Yes	Yes	Yes	No	No
B1K-48-13	Steppe_Jerusalem	Yes	Yes	No	No	No
B1K-49-04	Admix	Yes	Yes	Yes	No	No
B1K-49-08	Admix	Yes	Yes	Yes	No	No
B1K-49-10	Steppe_Jerusalem	Yes	Yes	No	Yes	Yes
B1K-49-11	Steppe_Jerusalem	Yes	Yes	No	No	Yes
B1K-49-13	Steppe_Jerusalem	Yes	Yes	Yes	No	No
B1K-49-18	Steppe_Jerusalem	Yes	Yes	Yes	No	No
B1K-50-01	Mediterranean_Sharon	No	No	No	No	No
B1K-50-04	Mediterranean_Sharon	Yes	Yes	Yes	No	Yes
B1K-50-07	Mediterranean_Sharon	Yes	Yes	Yes	Yes	Yes
B1K-50-12	Mediterranean_Sharon	Yes	Yes	Yes	No	No
B1K-50-14	Mediterranean_Sharon	Yes	Yes	No	No	No
B1K-50-20	Mediterranean_Sharon	Yes	Yes	Yes	No	No
B1K-51-01	Mediterranean_North	Yes	Yes	Yes	Yes	Yes
B1K-51-04	Mediterranean_North	Yes	Yes	No	No	No
B1K-51-07	Mediterranean_North	Yes	Yes	Yes	No	No
B1K-51-10	Mediterranean_North	Yes	Yes	Yes	Yes	No
B1K-51-13	Mediterranean_North	Yes	Yes	Yes	No	No
B1K-51-19	Mediterranean_North	Yes	Yes	No	Yes	Yes
HID-06-5	Admix	No	No	No	No	No
HID-06-9	Mediterranean_North	No	No	No	No	No
HID-38-6	Mediterranean_North	No	No	No	No	No
					No	No
	30				No	No

## Sheet: Supporting Table S2
Supporting Table S2. List of agronomic inputs for both common garden experiments
Date	Milestone		Date	Input
2021-02-05	Seeds sown		2021-04-30	10ml irrigation
2021-02-26	Seedlings moved to vernalisation room		2021-05-27	Nevada herbicide
2021-04-07	Filler seed drilled		2021-05-27	Conclude AZT fungicide
2021-04-19	Seedling moved outside to aclimatise		2021-05-27	Tebucur fungicide
2021-04-29	Barley transplanted into plots		2021-05-27	Mn nutrient feritliser
2022-02-22	Seeds sown		2022-04-28	Doubletop fertiliser
2022-03-17	Seedlings moved to vernalisation room		2022-04-29	An nutrient fertiliser
2022-04-12	Filler seed drilled		2022-05-05	18ml irrigation
2022-04-28	Seedling moved outside to aclimatise		2022-05-10	18ml irrigation
2022-05-05	Barley transplanted into plots		2022-05-31	Ally max herbicide
			2022-05-31	Gal-gone herbicide
			2022-05-31	Azial herbicide
			2022-05-31	Siltra Xpro fungicide

## Sheet: Supporting Table S3
Supporting Table S3. Variance associated with each term for all models
	%N	%C	C:N	δ13C	NPQind-amp	NPQind-rate	NPQrel-amp	NPQrel-rate	NPQrel-res	ΦPSIIrec-amp	ΦPSIIrec-rate	ΦPSIIrec-res	NPQlinear	Maximum NPQ	Final NPQ	Final ΦPSII	DTH	Leaf mass	Leaf areas	SLA	Vcmax	Jmax	TPU	SL	Asat	gs	iWUE
Accession:year	8.2	6.3	13.5	21.2	5.9	17.3	3.7	12.2	11.6	6.3	11.1	16.8	12.3	3.6	7.8	12.1	7.3	8.2	6.2	12	0	14	11.1	4	0	4.6	18.6
Accession	1.5	3.1	0.9	10.9	10.1	12.3	11.8	18.8	16.7	11.7	18.9	13	20.4	14	17.3	6.9	8.7	31.3	40.2	13.2	18.2	14.3	10.3	3.6	8.7	6.7	0
Block:year	7.1	1.2	10.1	0.6	1.2	0.1	1.2	0.9	0	1.5	1.3	3.9	3.1	1.8	0	1.6	0	4.5	3.7	0	0.8	0	4	0	0	0	0
Column:year	0.1	0.4	0.5	1.9	1	0	0.8	0.6	2.2	0.7	0.9	3.5	1.9	1.5	2.1	3	0	1.1	1.6	1.6	0	0	0	0	0.8	0.3	0.2
Days_between:year	3.6	4.4	5	13.9	5	1	4.7	8.7	4.5	4.5	7.3	9.5	4.6	6.2	11.1	9.6	NA	4.6	6.1	11.8	11.4	7.8	9.3	0.2	2.8	6.8	10.7
Replication:year	0.9	2	0.4	2.3	0	2.3	0	2.5	0.4	0.8	3.5	3.6	4	0.2	0.5	6.4	0.1	0.6	1	1.5	0	0	0	0	1.2	0.8	1.7
year	18.7	24	10.3	5.3	46.2	13.8	51.9	13.1	0.3	42.8	11.7	1.7	0	43.1	8.6	14	81.7	17.1	5.2	27	0	0	0	32.5	32.7	26.6	0.6
Residual	59.8	58.7	59.3	44	30.7	53.3	25.8	43.2	64.4	31.8	45.1	47.9	53.7	29.5	52.5	46.3	2.1	32.6	36	32.9	69.5	63.9	65.4	59.7	53.7	54.2	68.2

## Sheet: Supporting Table S4
Supporting Table S4. Heritabilities derived from year-specific models
Trait	2021	2022
Vcmax	0.5	0.21
Jmax	0.48	0.39
TPU	0.83	0
Asat	0.45	0.24
gs	0.34	0.41
iWUE	0.66	0.39
a400	0.4	0.33
sl	0.51	0.08
a_fit	0.5	0.52
b_fit	0.51	0.57
c_fit	0.52	0.58
d_fit	0.53	0.62
e_fit	0.37	0.57
f_fit	0.5	0.57
g_fit	0.54	0.62
h_fit	0.53	0.57
gradient	0.47	0.62
max_amp	0.49	0.61
end_NPQ	0.38	0.57
end_FvFm	0.4	0.5
%N	0.03	0.41
%C	0.14	0.42
CN	0.1	0.52
d15N	0	0.17
d13C	0.57	0.63
Days_to_heading	0.65	0.93
Mass	0.68	0.7
Area	0.73	0.69
SLA	0.53	0.69
A_low	0.19	Not measured in this year
A_sat	0.23	Not measured in this year
gs (A_low)	0.29	Not measured in this year
gs (A_sat)	0.26	Not measured in this year
Asat	Not measured in this year	0.19
gs (Asat)	Not measured in this year	0.36
ci (Asat)	Not measured in this year	0.45
iWUE (Asat)	Not measured in this year	0.4
Rd	Not measured in this year	0.12
A_sat64	Not measured in this year	0.21
log(Phi)	Not measured in this year	0.07
Photo1800	Not measured in this year	0.25
Photo1100	Not measured in this year	0.23
Photo500	Not measured in this year	0.28
Photo300	Not measured in this year	0.23
Photo150	Not measured in this year	0.3
Photo50	Not measured in this year	0.25

## Sheet: Supporting Table S5
Supporting Table S5. Results from two-way ANOVAs performed using glasshouse experiment data
Nested Two-way ANOVA results (parameter ~ origin/genotype * treatment)								Tukeys Results of Interest (to show on figures)
	p-value							parameter	comparison	percentage_change	tukeys_p_value
parameter	origin	treatment	origin:genotype	origin:treatment	origin:genotype:treatment			total_leaf_area	desert 40 - 80	54.3213	2.9e-06
total_leaf_area	0.0289	< 2e-16	1.35e-06	2.86e-05	7.3e-05			total_leaf_area	steppe 40 - 80	77.7367	0
vcmax	0.0258	5.21e-05	0.2884	0.0714	0.773			vcmax	desert 40 - 80	17.2082	0.248788
jmax	0.0143	3.13e-07	0.4181	0.0244	0.8371			vcmax	steppe 40 - 80	42.668	0.0003126
gs	0.5852	1.81e-11	0.2383	0.0129	0.8472			jmax	desert 40 - 80	17.7188	0.0554298
iwue	0.95637	3.78e-05	0.00958	0.00361	0.67483			jmax	steppe 40 - 80	40.5018	2.8e-06
asat	0.0578	3.09e-09	0.1616	0.2884	0.5684			gs	desert 40 - 80	45.625	0.0002994
								gs	steppe 40 - 80	71.4528	0
								iwue	desert 40 - 80	-16.1609	0.691613
								iwue	steppe 40 - 80	-88.5209	1.38e-05
								asat	desert 40 - 80	37.3884	0.0003081
								asat	steppe 40 - 80	52.8818	2.5e-06
